# Supplementary material for: MELTING, a flexible platform to predict the melting temperatures of nucleic acids
Source: BMC Bioinformatics. 2012 May 16;13:101. doi: 10.1186/1471-2105-13-101 (PMC3733425; doi:10.1186/1471-2105-13-101)
Supplement: Additional file 1 — MELTING 5 thermodynamic formulae and parameters. This additional file lists all the patterns which can be managed by MELTING 5 and the references of each matching thermodynamic formulae and parameters. MELTING 5 cannot currently compute terminal mismatches, all mismatches must be internal. You can refer to the documentation in the MELTING 5 package or at the following page (http://www.ebi.ac.uk/compneur-srv/melting/melting5-doc/melting.html) to have more information about the MELTING 5 implementation of the thermodynamic formulae. [file 1471-2105-13-101-S1.xls]

## Sheet: Table
Additional file 4 - MELTING 5 thermodynamic formulas and parameters
Duplex structure	DNA duplex	RNA duplex	DNA/RNA duplex	mRNA/RNA duplex
Watson-Crick base pairs	Ref 1; 2; 3; 4; 5; 6	Ref 7; 8	Ref 9	Ref 10
Single mismatch	Ref 14; 15; 16; 17	Ref 18; 19; 20
Tandem mismatch	Ref 14; 15; 16; 17	Ref 21
Internal loop	Ref 3	Ref 18; 22
GU base pair		Ref 21
Single bulge loop	Ref 3; 6	Ref 18; 23
Long bulge loop	Ref 3	Ref 18
Single dangling end	Ref 24	Ref 25
Second dangling end	Ref 26	Ref 27
Long poly A	Ref 28	Ref 28
Inosine	Ref 11	Ref 12
Azobenzene	Ref 29
2-hydroxyadenine	Ref 30
Locked nucleic acids	Ref 31
CNG repeats		Ref 13

## Sheet: References
Ref	Article
1	Allawi, H.T. and SantaLucia, J.; Thermodynamics and NMR of internal G-T mismatches in DNA; Biochemistry; 1997; 36; 10581-10594	Allawi, H.T. and SantaLucia, J.; Thermodynamics and NMR of internal G-T mismatches in DNA; Biochemistry; 1997; 36; 10581-10594
2	Breslauer, K.J. and Frank, R. and Blocker, H. and Marky L.A.,; Predicting DNA duplex stability from the base sequence; Proc Natl Acad Sci USA; 1986; 83; 3746-3750	Breslauer, K.J. and Frank, R. and Blocker, H. and Marky L.A.,; Predicting DNA duplex stability from the base sequence; Proc Natl Acad Sci USA; 1986; 83; 3746-3750
3	SantaLucia, J. and Hicks, Donald; The Thermodynamics of DNA structural motifs; Annu. Rev. Biophys. Struct; 2004; 33; 415-440;	SantaLucia, J. and Hicks, Donald; The Thermodynamics of DNA structural motifs; Annu. Rev. Biophys. Struct; 2004; 33; 415-440;
4	SantaLucia, Jr, J. and Allawi, H.T. and Seneviratne, P.A.; Improved nearest-neighbor parameters for predicting DNA duplex stability; Biochemistry; 1996; 35; 3555-3562	SantaLucia, Jr, J. and Allawi, H.T. and Seneviratne, P.A.; Improved nearest-neighbor parameters for predicting DNA duplex stability; Biochemistry; 1996; 35; 3555-3562
5	Sugimoto, N. and Nakano, S. and Yoneyama, M. and Honda, K.; Improved thermodynamic parameters and helix initiation factor to predict stability of DNA duplexes; Nuc Acids Res; 1996; 24; 4501-4505	Sugimoto, N. and Nakano, S. and Yoneyama, M. and Honda, K.; Improved thermodynamic parameters and helix initiation factor to predict stability of DNA duplexes; Nuc Acids Res; 1996; 24; 4501-4505
6	Tanaka, Fumiaki and Kameda, Atsushi and Yamamoto, Masahito and Ohuchi, Azuma; Thermodynamic parameters based on a nearest-neighbor model for DNA sequences with a single-bulge loop; Biochemistry; 2004; 43; 7143-7150	Tanaka, Fumiaki and Kameda, Atsushi and Yamamoto, Masahito and Ohuchi, Azuma; Thermodynamic Parameters based on a nearest-neighbor model for DNA sequences with a single-bulge loop; Biochemistry; 2004; 43; 7143-7150
7	Freier, S.M. and Kierzek, R. and Jaeger, J.A. and Sugimoto, N. and Caruthers, M.H. and Neilson, T. and Turner, D.H.; Improved free-energy parameters for predictions of RNA duplex stability; Biochemistry; 1986; 83; 9373-9377;	Freier, S.M. and Kierzek, R. and Jaeger, J.A. and Sugimoto, N. and Caruthers, M.H. and Neilson, T. and Turner, D.H.; Improved free-energy parameters for predictions of RNA duplex stability; Biochemistry; 1986; 83; 9373-9377;
8	Xia, T. and SantaLucia, J. and Burkard, M.E. and Kierzek, R. and Schroeder, S.J. and Jiao, X. and Cox, C. and Turner, D.H.; Thermodynamics parameters for an expanded nearest-neighbor model for formation of RNA duplexes with Watson-Crick base pairs; Biochemistry; 1998; 37; 14719-14735	Xia, T. and SantaLucia, J. and Burkard, M.E. and Kierzek, R. and Schroeder, S.J. and Jiao, X. and Cox, C. and Turner, D.H.; Thermodynamics parameters for an expanded nearest-neighbor model for formation of RNA duplexes with Watson-Crick base pairs; Biochemistry; 1998; 37; 14719-14735
9	Sugimoto, N. and Nakano, S. and Katoh, M. and Matsumura, A. and Nakamuta, H. and Ohmichi, T. and Yoneyama, M. and Sasaki, M.; Thermodynamic parameters to predict stability of RNA/DNA hybrid duplexes; Biochemistry; 1995; 34; 11211-11216;	Sugimoto, N. and Nakano, S. and Katoh, M. and Matsumura, A. and Nakamuta, H. and Ohmichi, T. and Yoneyama, M. and Sasaki, M.; Thermodynamic parameters to predict stability of RNA/DNA hybrid duplexes; Biochemistry; 1995; 34; 11211-11216;
10	Kierzek, Elzbieta and Mathews, David H. and Ciesielska, Anna and Turner,Douglas H. and Kierzek, Ryszard; Nearest neighbor parameters for Watson Crick complementary heteroduplexes formed between 2-O-methyl RNA and RNA oligonucleotides; Nucleic acids research; 2006; 34; 3609-3614	Kierzek, Elzbieta and Mathews, David H. and Ciesielska, Anna and Turner,Douglas H. and Kierzek, Ryszard; Nearest neighbor parameters for Watson Crick complementary heteroduplexes formed between 2-O-methyl RNA and RNA oligonucleotides; Nucleic acids research; 2006; 34; 3609-3614
11	Watkins, N.E. and Santalucia, Jr., J.; Nearest-neighbor thermodynamics of deoxyinosine pairs in DNA duplexes; Nuc Acids Res; 2005; 33; 6258-6267	Watkins, N.E. and Santalucia, Jr., J.; Nearest-neighbor thermodynamics of deoxyinosine pairs in DNA duplexes; Nuc Acids Res; 2005; 33; 6258-6267
12	Wright, D.J. and Rice, J.L. and Yanker, D.M. and Znosko, B.M.; Nearest neighbor parameters for inosine x uridine pairs in RNA duplexes; Biochemistry; 2007; 46; 4625-4634	Wright, D.J. and Rice, J.L. and Yanker, D.M. and Znosko, B.M.; Nearest neighbor parameters for inosine x uridine pairs in RNA duplexes; Biochemistry; 2007; 46; 4625-4634
13	Magdalena, Broda and Kierzek, Elbieta and Gdaniec, Zofia and Kulinski, Tadeusz and Kierzek, Ryszard; Thermodynamic stability of RNA structures formed by CNG trinucleotide repeats. Implication for prediction of RNA structure; Biochemistry; 2005; 44; 10873-10882	Magdalena, Broda and Kierzek, Elbieta and Gdaniec, Zofia and Kulinski, Tadeusz and Kierzek, Ryszard; Thermodynamic stability of RNA structures formed by CNG trinucleotide repeats. Implication for prediction of RNA structure; Biochemistry; 2005; 44; 10873-10882
14	Allawi, H.T. and SantaLucia, J.; Nearest Neighbor thermodynamics parameters for internal G.A mismatches in DNA; Biochemistry; 1998; 37; 2170-2179	Allawi, H.T. and SantaLucia, J.; Nearest Neighbor thermodynamics parameters for internal G.A mismatches in DNA; Biochemistry; 1998; 37; 2170-2179
15	Allawi, H.T. and SantaLucia, J.; Thermodynamics of internal C.T mismatches in DNA; Biochemistry; 1998; 26; 2694-2701	Allawi, H.T. and SantaLucia, J.; Thermodynamics of internal C.T mismatches in DNA; Biochemistry; 1998; 26; 2694-2701
16	Allawi, H.T. and SantaLucia, J.; Nearest Neighbor thermodynamics of internal A.C mismatches in DNA: sequence dependence and pH effects; Biochemistry; 1998; 37; 9435-9444	Allawi, H.T. and SantaLucia, J.; Nearest Neighbor thermodynamics of internal A.C mismatches in DNA: sequence dependence and pH effects; Biochemistry; 1998; 37; 9435-9444
17	Peyret, N. and Seneviratne, P.A. and Allawi, H.T. and SantaLucia, J.; Nearest Neighbor thermodynamics and NMR of DNA sequences with internal A.A, C.C, G.G and T.T mismatches. dependence and pH effects; Biochemistry; 1999; 38; 3468-3477	Peyret, N. and Seneviratne, P.A. and Allawi, H.T. and SantaLucia, J.; Nearest Neighbor thermodynamics and NMR of DNA sequences with internal A.A, C.C, G.G and T.T mismatches. dependence and pH effects; Biochemistry; 1999; 38; 3468-3477
18	Lu, Zhi John and Turner, Douglas H. and Mathews, David H.; A set of nearest neighbor parameters for predicting the enthalpy change of RNA secondary structure formation; Nucleic Acids Research; 2006; 34; 4912-4924	Lu, Zhi John and Turner, Douglas H. and Mathews, David H.; A set of nearest neighbor parameters for predicting the enthalpy change of RNA secondary structure formation; Nucleic Acids Research; 2006; 34; 4912-4924
19	Davis, Amber R. and Znosko, Brent M.; Thermodynamic Characterization of Single Mismatches Found in Naturally Occurring RNA; Biochemistry; 2007; 46; 13425-13436	Davis, Amber R. and Znosko, Brent M.; Thermodynamic Characterization of Single Mismatches Found in Naturally Occurring RNA; Biochemistry; 2007; 46; 13425-13436
20	Davis, Amber R. and Znosko, Brent M.; Thermodynamic Characterization of Naturally Occurring RNA Single Mismatches with G-U Nearest Neighbors; Biochemistry; 2008; 47; 10178-10187	Davis, Amber R. and Znosko, Brent M.; Thermodynamic Characterization of Naturally Occurring RNA Single Mismatches with G-U Nearest Neighbors; Biochemistry; 2008; 47; 10178-10187
21	Mathews, David H. and Sabina, Jeffrey and Zucker, Michael and Turner, Douglas H; Expanded sequence dependence of thermodynamic parameters improves predictionof RNA secondary structure; J. Mol. Biol; 1999; 288; 911-940	Mathews, David H. and Sabina, Jeffrey and Zucker, Michael and Turner, Douglas H; Expanded sequence dependence of thermodynamic parameters improves predictionof RNA secondary structure; J. Mol. Biol; 1999; 288; 911-940
22	Badhwar, Jaya and Karri, Saradasri and Cass,Cody K. and Wunderlich, Erica L. and Znosko, Brent M.; Thermodynamic characterization of RNA duplexes containing naturally occuring 1x2 nucleotide internal loops; Biochemistry; 2007; 46; 14715-14724	Badhwar, Jaya and Karri, Saradasri and Cass,Cody K. and Wunderlich, Erica L. and Znosko, Brent M.; Thermodynamic characterization of RNA duplexes containing naturally occuring 1x2 nucleotide internal loops; Biochemistry; 2007; 46; 14715-14724
23	Blose, Joshua and Manni, M. Michelle L. and Klapec, Kelly A. and Stranger-Jones, Yukiko and Zyra, Allison C. and Sim, Vasiliy and Griffith, Chad A. and Long, Jason D. and Serra, Martin J.; Non-Nearest-Neighbor Dependence of Stability for RNA Bulge Loops Based on the Complete Set of Group I Single Nucleotide Bulge Loops; Biochemistry; 2007; 46; 15123-15135	Blose, Joshua and Manni, M. Michelle L. and Klapec, Kelly A. and Stranger-Jones, Yukiko and Zyra, Allison C. and Sim, Vasiliy and Griffith, Chad A. and Long, Jason D. and Serra, Martin J.; Non-Nearest-Neighbor Dependence of Stability for RNA Bulge Loops Based on the Complete Set of Group I Single Nucleotide Bulge Loops; Biochemistry; 2007; 46; 15123-15135
24	Bommarito, S. and Peyret, N. and SantaLucia, J.; Thermodynamic parameters for DNA sequences with dangling ends; Nucleic Acids Res; 2000; 28; 1929-1934	Bommarito, S. and Peyret, N. and SantaLucia, J.; Thermodynamic parameters for DNA sequences with dangling ends; Nucleic Acids Res; 2000; 28; 1929-1934
25	Miller, Stacy and Jones, Laura E. and Giovannitti, Karen and Piper, Dan and Serra, Martin J.; Thermodynamic analysis of 5 and 3 single- and 3 double-nucleotide overhangs neighboring wobble terminal base pairs; Nucleic Acids research; 2008; 36; 5652-5659	Miller, Stacy and Jones, Laura E. and Giovannitti, Karen and Piper, Dan and Serra, Martin J.; Thermodynamic analysis of 5 and 3 single- and 3 double-nucleotide overhangs neighboring wobble terminal base pairs; Nucleic Acids research; 2008; 36; 5652-5659
26	O'toole, Amanda S. and Miller, Stacy and Serra, Martin J,; Stability of 3' double nucleotide overhangs that model the 3' ends of siRNA; RNA; 2005; 11; 512-516	O'toole, Amanda S. and Miller, Stacy and Serra, Martin J,; Stability of 3' double nucleotide overhangs that model the 3' ends of siRNA; RNA; 2005; 11; 512-516
27	O'toole, Amanda S. and Miller, Stacy and Haines, Nathan and Zink, M. Coleen and Serra, Martin J,; Comprehensive thermodynamic analysis of 3' double-nucleotide overhangs neighboring Watson-Crick terminal base pairs; Nucleic Acids research; 2006; 34; 3338-3344	O'toole, Amanda S. and Miller, Stacy and Haines, Nathan and Zink, M. Coleen and Serra, Martin J,; Comprehensive thermodynamic analysis of 3' double-nucleotide overhangs neighboring Watson-Crick terminal base pairs; Nucleic Acids research; 2006; 34; 3338-3344
28	Ohmichi, Tatsuo and Nakano, Shu-ichi and Miyoshi, Daisuke and Sugimoto, Naoki; Long RNA danglingend has large energetic contribution to duplex stability; J. Am. Chem. Soc.; 2002; 124; 10367-10372	Ohmichi, Tatsuo and Nakano, Shu-ichi and Miyoshi, Daisuke and Sugimoto, Naoki; Long RNA danglingend has large energetic contribution to duplex stability; J. Am. Chem. Soc.; 2002; 124; 10367-10372
29	Asanuma, Hiroyuki and Matsunaga, Daijiro and Komiyama, Makoto; Clear-cut photo-regulation of the formation and dissociation of the DNA duplex by modified oligonucleotide involving multiple azobenzenes; Nucleic acids Symposium Series; 2005; 49; 35-36	Asanuma, Hiroyuki and Matsunaga, Daijiro and Komiyama, Makoto; Clear-cut photo-regulation of the formation and dissociation of the DNA duplex by modified oligonucleotide involving multiple azobenzenes; Nucleic acids Symposium Series; 2005; 49; 35-36
30	Kawakami, Junji and Kamiya, Hiroyuki and Yasuda, Kyohko and Fujiki,Hiroyoshi and Kasai, Hiroshi and Sugimoto, Naoki; Thermodynamic stability of base pairs between 2-hydroxyadenine and incoming nucleotides as a determinant of nucleotide incorporation specificity during replication; Nucleic acids research; 2001; 29; 3289-3296	Kawakami, Junji and Kamiya, Hiroyuki and Yasuda, Kyohko and Fujiki,Hiroyoshi and Kasai, Hiroshi and Sugimoto, Naoki; Thermodynamic stability of base pairs between 2-hydroxyadenine and incoming nucleotides as a determinant of nucleotide incorporation specificity during replication; Nucleic acids research; 2001; 29; 3289-3296
31	McTigue, Patricia M. and Peterson, Raymond J. and Kahn,Jason D.; Sequence-dependent thermodynamic parameters for locked nucleic acid (LNA)DNA duplex formation.; Biochemistry; 2004; 43; 5388-5405	McTigue, Patricia M. and Peterson, Raymond J. and Kahn,Jason D.; Sequence-dependent thermodynamic parameters for locked nucleic acid (LNA)DNA DuplexFormation; Biochemistry; 2004; 43; 5388-5405
