# Supplementary material for: MELTING, a flexible platform to predict the melting temperatures of nucleic acids
Source: BMC Bioinformatics. 2012 May 16;13:101. doi: 10.1186/1471-2105-13-101 (PMC3733425; doi:10.1186/1471-2105-13-101)
Supplement: Additional file 2 — Ion corrections. This additional file lists all the ion corrections which can be applied by MELTING 5 and MELTING 4.3 as well as the references of each matching ion correction. You can refer to the documentation in the MELTING 5 package or at the following page (http://www.ebi.ac.uk/compneur-srv/melting/melting5-doc/melting.html) to have more information about the MELTING 5 implementation of the ion corrections. [file 1471-2105-13-101-S2.xls]

## Sheet: Table
Additional file 5 - Ion corrections
Sodium corrections	DNA/DNA duplex	RNA/RNA duplex	DNA/RNA duplex
MELTING 4.3	Ref 1; 5; 6	Ref 1	Ref 1
MELTING 5	Ref 1; 3; 4; 5; 6; 7; 8; 9; 10; 11; 12	Ref 1; 13	Ref 1
Magnesium corrections	DNA/DNA duplex	RNA/RNA duplex	DNA/RNA duplex
MELTING 4.3	Ref 2
MELTING 5	Ref 2; 12	Ref 13
Mixed monovalent/bivalent ion corrections	DNA/DNA duplex	RNA/RNA duplex	DNA/RNA duplex
MELTING 4.3	Ref 2
MELTING 5	Ref 2; 13	Ref 13

## Sheet: References
Ref	Article
1	Wetmur, J.G.; DNA probes: applications of the principles of nucleic acid hybridization; Crit Rev Biochem Mol Biol; 1991; 26; 227-259
2	Owczarzy, R. and Moreira, B.G. and You, Y. and Behlke, M.B. and Walder, J.A.; Predicting stability of DNA duplexes in solutions containing Magnesium and Monovalent Cations; Biochemistry; 2008; 47; 5a336-5353
3	von Ahsen, Nicolas and Wittwer, Carl T and Schutz, Ekkehard; Oligonucleotide melting temperatures under PCR conditions : deoxynucleotide Triphosphate and Dimethyl sulfoxide concentrations with comparison to alternative empirical formulas; Clinical Chemistry; 2001; 47; 1956-1961;
4	SantaLucia, J. and Hicks, Donald; The Thermodynamics of DNA structural motifs; Annu. Rev. Biophys. Struct; 2004; 33; 415-440;
5	SantaLucia, Jr, J. and Allawi, H.T. and Seneviratne, P.A.; Improved nearest-neighbor parameters for predicting DNA duplex stability; Biochemistry; 1996; 35; 3555-3562
6	Allawi, H.T. and SantaLucia, J.; Nearest Neighbor thermodynamics of internal A.C mismatches in DNA: sequence dependence and pH effects; Biochemistry; 1998; 37; 9435-9444
7	Frank-Kamenetskii, M. D.; Simplification of the empirical relationship between melting temperature of DNA, its GC content and concentration of sodium ions in solution; Biopolymers; 1971; 10; 2623-2624
8	Blake, R. D. and Delcourt, S. G.; Thermal stability of DNA; Nucleic Acids Res; 1998; 26; 3323-3332 and corrigendum
9	Marmur, J. and Doty, P.; Determination of the base composition of deoxyribonucleic acid from its thermal denaturation temperature; J. Mol. Biol.; 1962; 5; 109-118
10	Owczarzy, Richard and You, Yong and Moreira, Bernardo G. and Manthey, Jeffrey A. and Huang, Lingyan and Behlke,Mark A. and Walder, Joseph A.; Effects of sodium ions on DNA duplex oligomers: Improved predictions of melting temperatures; Biochemistry; 2004; 43; 3537-3554
11	Schildkraut, C. and Lifson, S.; Dependence of the melting temperature of DNA on salt concentration; Biopolymers; 1965; 3; 195-208
12	Tan, Zhi-Jie and Chen, Shi-Jie; Nucleic acid helix stability: effects of Salt concentration, cation valence and size, and chain length; Biophysical journal; 2006; 90; 1175-1190
13	Tan, Zhi-Jie and Chen, Shi-Jie; RNA helix stability in Mixed Na+/Mg2+ solutions; Biophysical journal; 2007; 92; 3615-3632
