# Supplementary material for: MELTING, a flexible platform to predict the melting temperatures of nucleic acids
Source: BMC Bioinformatics. 2012 May 16;13:101. doi: 10.1186/1471-2105-13-101 (PMC3733425; doi:10.1186/1471-2105-13-101)
Supplement: Additional file 6 — Features comparison of MELTING with similar softwares. This additional file lists the software structure information, the supported hybridization and parameters, the ion and denaturing corrections, the approximative formulae and the supported duplex patterns of MELTING and other similar softwares. [file 1471-2105-13-101-S6.xls]

## Sheet: Table
Features comparison of MELTING with similar software
Features	MELTING	DINAMelt	dnaMATE	meltDNA	DAN	MeltTemp	POLAND	FracTM	piRNA
standalone	yes	yes	no	yes	yes	yes	no	no	yes
license	GPL	free distribution	free for academic purpose only	source code on request	GPL. free distribution	GPL. free distribution	commercial software	source code on request	GNU
web sever/graphical interface	graphical interface for MELTING 4	web server	web server	graphical interface	web server	no	web server	web server	on preparation
DNA/DNA hybridisation	yes. Several sets of NN parameters	yes. One set of NN parameters (Ref 4)	yes. Several sets of NN parameters (Ref 1;2;4)	yes. One set of NN parameters (private)	yes. Several sets of parameters (Ref 1 and others)	yes. One set of NN parameters (Ref 4)	yes. Several sets of NN parameters (Ref 10, 1, 12 19 and others)	one set of thermodynamic parameters (Ref 4)	no
RNA/RNA hybridisation	yes. Several sets of NN parameters 'u' supported	yes. One set of NN parameters 'u' supported	no	no	yes. One set of NN parameters 'U' not supported	no	yes. Several sets of NN parameters 'U' supported	no	yes. Several parameters
DNA/RNA hybridisation	yes. One set of NN parameters	no	no	no	yes if the data set is provided	no	yes. One set of NN parameters	no	no
mRNA/RNA hybridisation	yes for MELTING 5. One set of NN parameters	no but RNA/RNA parameters can be used	no	no	yes if the data set is provided	no	no but RNA/RNA parameters can be used	no	no but RNA/RNA parameters can be used
Sodium corrections	yes. Several formulas are provided for DNA, RNA and DNA/RNA. Possible inputs : Na, K and Tris buffer	yes. One formula is provided for DNA Possible inputs : Na	Yes. One formula (Ref 3) provided for DNA Possible inputs : global salt concentration	yes. One formula is provided for DNA Possible inputs : Na	yes. One formula is provided for DNA and RNA Possible inputs : global salt concentration	yes. One formula is provided for DNA Possible inputs : global salt concentration	yes. Several entropy corrections are provided for DNA, RNA and DNA/RNA. No possible input, must choose a parameter file.	yes. One formula is provided for DNA Possible inputs : Na	no
Magnesium corrections	yes. Several formulas are provided for DNA and RNA. Possible inputs : Mg and dNTP	yes. One formula is provided for DNA Possible inputs : Mg	no	yes. One formula is provided for DNA Possible inputs : Mg	no	no	no	no	no
Formamide corrections	yes for MELTING 5. Several formulas are provided for DNA	no	no	no	yes. One formula is provided for DNA and RNA	no	no	no	no
DMSO corrections	yes for MELTING 5. Several formulas are provided for DNA	no	no	yes. One formula is provided for DNA and RNA	no	no	no	no	no
Sequence size limits	no. Polymer accepted DNA, RNA and DNA/RNA	no. DNA polymer mode provided.	Yes. 16-30 nucleotides	no. DNA polymer accepted.	no. Polymer accepted	Yes. 2-100 nucleotides	Yes. 5-1000 nucleotides	no. DNA polymer accepted	no
Sodium equivalence formulas	Yes. 3 formulas are provided for DNA	no. No magnesium input is possible if polymer mode	no	no	no	no	no	no	no
Mismatch	yes for DNA and RNA duplexes. Single, tandem internal mismatch and internal loop	yes for DNA and RNA duplexes. Single, tandem internal mismatch and internal loop	no	yes for DNA duplexes.	yes. Percent of mismatch	no	yes, mismatch positions	yes.	yes
Dangling ends	yes for DNA and RNA duplexes. Single, double dangling end and long polyA	yes for DNA and RNA duplexes. Single, double dangling end and long polyA	no	yes for DNA duplexes. Single dangling ends.	no	no	no	no	yes
Bulge loop	yes for DNA and RNA duplexes. Single and long bulge loops	yes for DNA and RNA duplexes. Single and long bulge loops	no	yes for DNA. Single and long bulge loops	no	no	no	no	yes
Other biochemical entities	yes. I, A*, X_T, X_C, Al, Gl, Cl, Tl	no	no	no	no	no	no	no	no

## Sheet: References
Ref	Article
1	Breslauer, K.J. and Frank, R. and Blocker, H. and Marky L.A.,; Predicting DNA duplex stability from the base sequence; Proc Natl Acad Sci USA; 1986; 83; 3746-3750
2	Sugimoto, N. and Nakano, S. and Yoneyama, M. and Honda, K.; Improved thermodynamic parameters and helix initiation factor to predict stability of DNA duplexes; Nuc Acids Res; 1996; 24; 4501-4505
3	Schildkraut, C. and Lifson, S.; Dependence of the melting temperature of DNA on salt concentration; Biopolymers; 1965; 3; 195-208
4	SantaLucia, J.; A unified view of polymer, dumbbell, and oligonucleotide DNA nearest-neighbor thermodynamics; Proc Natl Acad Sci USA; 1998; 95; 1460-1465
